# Supplementary material for: Evaluation of GWAS candidate susceptibility loci for uterine leiomyoma in the multi-ethnic NIEHS uterine fibroid study
Source: Front Genet. 2015 Jul 14;6:241. doi: 10.3389/fgene.2015.00241 (PMC4501220; doi:10.3389/fgene.2015.00241)
Supplement: Supplementary file 1 [file Table1.XLS]

## Sheet: additive-meta-analysis
Table S1. Association of SNPs with the risk of uterine fibroids in the NIEHS uterine fibroid study
			allele frequencyc						logistic regressionf												meta-analysis
	alleleb		NIEHS (EA)	NIEHS (AA)		position,	gene/	discovery	EA (n=391)						AA (n=525)						EA + AA (n=916)
SNPa	A1	A2	A1	A1	Chrd	bp	gene regione	GWAS	adjusted				unadjusted		adjusted				unadjusted
									ORg	95% CI	P		P		ORg	95% CI	P		P		P	P-heth
rs4503307	C	T	0.04476	0.2343	1	80641525	HMGB1P18	JPN	0.933786	0.45-1.96	0.856115		0.618433		1.08659	0.75-1.57	0.657718		0.745428		0.931587	0.985905
rs2501351	A	C	0.2954	0.3865	1	159816313	C1orf204	JPN	0.93859	0.67-1.31	0.71246		0.849209		0.979258	0.72-1.33	0.892643		0.741445		0.50932	0.641627
rs991964	A	G	0.4575	0.1648	2	59282591	LINC01122	JPN	0.791539	0.58-1.08	0.139088		0.358249		0.804079	0.54-1.20	0.281808		0.37395		0.246783	0.952705
rs4233974	C	T	0.399	0.1238	2	59295043	LINC01122	JPN	0.889795	0.66-1.20	0.449029		0.712429		0.834109	0.54-1.28	0.409505		0.620269		0.534203	0.910854
rs4954368	C	T	0.2923	0.379	2	137757933	THSD7B	JPN	1.21764	0.87-1.70	0.244029		0.536005		1.0665	0.79-1.45	0.679604		0.649589		0.258598	0.524498
rs4525847	C	A	0.2506	0.09333	3	13810670		JPN	0.779283	0.55-1.11	0.167058		0.172581		1.02518	0.63-1.67	0.919998		0.74347		0.286375	0.387721
rs2594215	G	A	0.04884	0.03668	3	127189935		JPN	1.12419	0.56-2.24	0.738954		0.963172		1.14691	0.52-2.51	0.731128		0.838833		0.146371	0.988363
rs11724809	G	A	0.3887	0.3286	4	4723984	STX18	JPN	1.22984	0.91-1.67	0.18333		0.510157		0.938248	0.68-1.29	0.694702		0.379224		0.527823	0.148749
rs2279604	G	A	0.4003	0.2562	5	34687911	RAI14	JPN	0.934093	0.69-1.27	0.66372		0.988466		1.34022	0.96-1.86	0.0814161		0.181182		0.558237	0.101343
rs7702104	A	G	0.2621	0.2319	5	34691121		JPN	0.917114	0.65-1.29	0.620464		0.494635		0.763366	0.54-1.07	0.116709		0.199058		0.0857174	0.44707
rs7380266	G	A	0.3338	0.2962	5	88912685		JPN	1.11848	0.81-1.54	0.494684		0.307168		0.955493	0.70-1.31	0.775848		0.903327		0.906938	0.460568
rs4342357	A	G	0.3346	0.281	5	88958521		JPN	0.883304	0.64-1.22	0.449688		0.261903		1.0574	0.77-1.45	0.729533		0.979279		0.93858	0.451166
rs4360073	C	T	0.3325	0.2819	5	88971075		JPN	0.885311	0.64-1.22	0.457359		0.273724		1.03579	0.76-1.42	0.827155		0.930153		0.85789	0.488674
rs1022630	A	G	0.3692	0.2276	6	107189647		JPN	1.00511	0.72-1.40	0.97576		0.755795		0.946228	0.66-1.35	0.76178		0.853571		0.8857	0.827975
rs3127670	A	G	0.3821	0.2714	6	107196983		JPN	1.00966	0.73-1.40	0.953696		0.759273		1.13126	0.82-1.57	0.459041		0.37788		0.667434	0.63183
rs823422	C	T	0.4615	0.1152	8	16674096	LOC101929028	JPN	1.02898	0.76-1.40	0.85599		0.877642		1.23893	0.76-2.01	0.385573		0.237405		0.629115	0.851059
rs1481045	C	T	0.1867	0.3588	8	71367006	LOC101926892	JPN	0.919133	0.63-1.35	0.665518		0.8309		0.851148	0.63-1.14	0.284413		0.396037		0.190901	0.946404
rs1481046	G	T	0.3974	0.3597	8	71371902	LOC101926892	JPN	0.897341	0.66-1.22	0.487745		0.773787		0.652972	0.49-0.88	0.0049366		0.0215601		0.150997	0.118461
rs10813645	A	G	0.4704	0.2914	9	31811400		JPN	1.20076	0.88-1.65	0.256883		0.500054		1.12254	0.81-1.55	0.481426		0.544111		0.094396	0.36805
rs10511885	G	A	0.4615	0.2981	9	31831043		JPN	0.891823	0.65-1.22	0.477168		0.765456		0.866651	0.63-1.19	0.380643		0.473969		0.099047	0.556424
rs10511886	C	T	0.3772	0.3731	9	31836555	HMG23 pseudogene	JPN	1.03423	0.76-1.42	0.833471		0.779897		1.23507	0.91-1.68	0.176938		0.213899		0.0356945	0.611787
rs7913069	T	C	0.01918	0.1343	10	105714399	LOC102724351	JPN	1.50707	0.51-4.47	0.460112		0.438459		1.10216	0.74-1.65	0.635396		0.364273		0.703955	0.51439
rs11601352	A	G	0.0422	0.01619	11	249105	PSMD13/BET1L	JPN	0.623291	0.29-1.34	0.227108		0.38847		0.345062	0.12-0.96	0.0419335		0.0415357		0.0419354	0.985023
rs17594372	A	G	0.1752	0.04571	11	19803768	NAV2	JPN	1.21201	0.81-1.81	0.349473		0.482257		0.611985	0.33-1.15	0.125535		0.103463		0.506777	0.501662
rs2270451	C	T	0.124	0.03524	12	12849826	GPR19	JPN	1.49966	0.92-2.44	0.10184		0.0875493		3.51394	1.18-10.44	0.0237131		0.0460387		0.0220053	0.538911
rs10734854	G	A	0.2609	0.3733	12	12860157	LOC101929220	JPN	1.15426	0.81-1.65	0.433638		0.378891		0.944173	0.69-1.29	0.715844		0.933271		0.646124	0.0301834
rs10845613	G	A	0.259	0.42	12	12860416	LOC101929220	JPN	0.877971	0.61-1.26	0.477582		0.401406		1.05983	0.78-1.44	0.711098		0.896021		0.984954	0.285376
rs2854603	G	C	0.0844	0.1305	12	66225529	HMGA2		0.808148	0.46-1.42	0.459087		0.413983		0.918565	0.60-1.41	0.699996		0.611788		0.98068	0.985364
rs12423095	C	T	0.01279	0.04381	12	66291232	HMGA2		2.328	0.54-10.02	0.25661		0.258398		1.39508	0.65-2.99	0.392775		0.385666		0.978546	0.999988
rs2054547	T	C	0.1362	0.4579	12	66295103	HMGA2		1.05967	0.68-1.65	0.798185		0.54931		1.10046	0.82-1.47	0.515348		0.768182		0.852551	0.686578
rs1563834	A	G	0.1355	0.4248	12	66298031	HMGA2		1.06915	0.69-1.67	0.768066		0.512465		1.14357	0.86-1.52	0.359552		0.472243		0.827859	0.70626
rs2172873	T	C	0.0601	0.3219	12	103125690	PAH/IGF1	JPN	1.56461	0.80-3.07	0.192151		0.19045		0.886345	0.65-1.21	0.451452		0.764337		0.36616	0.771721
rs2226994	G	A	0.367	0.4914	16	13664942	LOC101927287	JPN	0.890326	0.65-1.21	0.461492		0.372485		0.92825	0.69-1.25	0.624049		0.747679		0.499494	0.82366
rs12945400	T	C	0.04103	0.1	17	73993640	TEN1	JPN	1.28935	0.60-2.78	0.517479		0.302644		1.31289	0.82-2.10	0.255921		0.114449		0.273042	0.988794
rs7342883	A	G	0.04987	0.4771	17	74003846	EVPL	JPN	0.848764	0.42-1.70	0.642694		0.285174		0.974653	0.72-1.32	0.868792		0.656574		0.597067	0.985285
rs8066956	T	C	0.2379	0.06107	17	80034443	FASN	WGHS/AUS	0.963523	0.68-1.37	0.837267		0.835164		1.59279	0.88-2.88	0.122582		0.24335		0.335114	0.98034
rs12949488	T	C	0.2315	0.3781	17	80034896			1.16694	0.82-1.67	0.397479		0.476469		1.13521	0.83-1.56	0.4355		0.269998		0.357403	0.887629
rs4246444	T	G	0.2859	0.2256	17	80038952	FASN	WGHS/AUS	1.21382	0.87-1.70	0.257197		0.119101		0.93282	0.64-1.35	0.712421		0.711285		0.593803	0.284293
rs6502051	A	C	0.4808	0.3826	17	80059332	CCDC57 downstream		0.93344	0.69-1.26	0.648735		0.363692		0.750706	0.56-1.01	0.06125		0.0205034		0.134816	0.276672
rs6502057	A	G	0.4602	0.4027	17	80082060	CCDC57	WGHS/AUS	0.964512	0.72-1.30	0.811568		0.52792		0.820491	0.61-1.10	0.191587		0.0978405		0.322984	0.264338
rs11077969	A	G	0.4615	0.4305	17	80085633	CCDC57	WGHS/AUS	0.95126	0.71-1.28	0.740707		0.48161		0.845827	0.63-1.13	0.261616		0.144733		0.296141	0.327608
rs7406163	C	T	0.4629	0.4674	17	80086389	CCDC57	WGHS/AUS	0.964442	0.72-1.30	0.809849		0.530461		0.852418	0.64-1.14	0.28193		0.145803		0.343922	0.239386
rs7221544	C	T	0.4629	0.4657	17	80087337	CCDC57	WGHS/AUS	0.964442	0.72-1.30	0.809849		0.530461		0.882911	0.66-1.18	0.399668		0.204404		0.448803	0.425743
rs8080423	G	A	0.4629	0.4455	17	80102279	CCDC57	WGHS/AUS	1.03687	0.77-1.39	0.809849		0.530461		1.17005	0.87-1.57	0.297276		0.181546		0.361159	0.339305
rs7502078	A	C	0.4629	0.4181	17	80131879	CCDC57	WGHS/AUS	0.964442	0.72-1.30	0.809849		0.530461		0.874418	0.65-1.17	0.372883		0.276255		0.442998	0.432303
rs4247357	A	C	0.4642	0.4436	17	80166989	CCDC57	WGHS/AUS	0.985718	0.74-1.32	0.923334		0.579605		0.869696	0.64-1.17	0.360615		0.204597		0.570427	0.41777
rs4789698	G	A	0.4885	0.3019	17	80179786	CCDC57 upstream		0.98653	0.74-1.32	0.927593		0.53658		0.889838	0.65-1.22	0.471333		0.571682		0.346252	0.968262
rs2301523	A	G	0.1304	0.1971	22	27062669	MIAT	JPN	0.903782	0.59-1.39	0.644164		0.860149		1.4881	1.02-2.17	0.0386531		0.0588607		0.630058	0.0638237
rs6001794	T	G	0.2123	0.219	22	40529415	TNRC6B	JPN	0.661726	0.45-0.97	0.0338417		0.0328561		1.05124	0.74-1.50	0.783704		0.835801		0.178999	0.431495
rs11089974	T	C	0.2161	0.2067	22	40543608	TNRC6B	JPN	0.67478	0.46-0.99	0.0444556		0.0592181		1.06877	0.74-1.55	0.724651		0.936237		0.34618	0.403064
rs739182	T	G	0.3376	0.1219	22	40615276	TNRC6B	JPN	0.755513	0.55-1.04	0.0879126		0.159712		0.761783	0.48-1.20	0.242068		0.266234		0.0298517	0.568618
rs138039	A	G	0.4003	0.1095	22	40621288	TNRC6B	JPN	0.800941	0.59-1.09	0.158534		0.0818938		1.14511	0.71-1.85	0.579714		0.984048		0.171544	0.644222
rs12484776	G	A	0.2084	0.08857	22	40652873	TNRC6B	JPN	0.738759	0.50-1.09	0.130437		0.219621		1.01595	0.62-1.67	0.950123		0.877496		0.447552	0.960982
rs139909	C	T	0.3312	0.08571	22	40697581	TNRC6B	JPN	0.900225	0.65-1.24	0.518617		0.279583		1.04728	0.62-1.77	0.863063		0.724787		0.60186	0.59703
rs2072858	C	T	0.3449	0.159	22	40708679	TNRC6B	JPN	1.32475	0.96-1.82	0.0844468		0.126893		1.14243	0.78-1.66	0.487358		0.581335		0.0254413	0.970516
rs6001877	A	G	0.3389	0.1295	22	40712637	TNRC6B	JPN	1.31234	0.95-1.81	0.0962768		0.140384		1.31219	0.85-2.04	0.225295		0.281156		0.0377558	0.856619
