# Supplementary material for: Evaluation of GWAS candidate susceptibility loci for uterine leiomyoma in the multi-ethnic NIEHS uterine fibroid study
Source: Front Genet. 2015 Jul 14;6:241. doi: 10.3389/fgene.2015.00241 (PMC4501220; doi:10.3389/fgene.2015.00241)
Supplement: Supplementary file 2 [file Table2.XLS]

## Sheet: Table S2 tumor size- meta-analy
Table S2. Association of single nucleotide polymorphisms with the size of uterine fibroids in the NIEHS Uterine Fibroid study
			allele frequencyc						logistic regressionf								meta-analysis
	alleleb		NIEHS (EA)	NIEHS (AA)		position	gene/	discovery	EA (n=195)				AA (n=393)				EA + AA (n=588)
SNPa	A1	A2	A1	A1	Chrd	bp	gene region e	GWAS	adjusted model				adjusted model
									ORg	95% CI	P		ORg	95% CI	P		P	P-heth
rs4503307	C	T	0.0410256	0.236641	1	80641525		JPN	1.14864	0.43-3.06	0.781481		1.50234	1.06-2.12	0.0206995		0.126935	0.240558
rs2501351	A	C	0.292308	0.389313	1	159816313	C1orf204	JPN	0.825355	0.53-1.29	0.398918		0.872027	0.66-1.15	0.32949		0.392561	0.570535
rs991964	A	G	0.474093	0.159033	2	59282591	LINC01122	JPN	0.696728	0.47-1.04	0.0793275		1.29857	0.89-1.90	0.176918		0.997487	0.0157548
rs4233974	C	T	0.392308	0.120865	2	59295043	LINC01122	JPN	0.686592	0.46-1.02	0.0603996		1.26455	0.84-1.90	0.257629		0.96272	0.0181668
rs4954368	C	T	0.302564	0.382952	2	137757933	THSD7B	JPN	1.50992	1.01-2.26	0.0459375		1.34457	1.02-1.77	0.0351656		0.00434314	0.662343
rs4525847	C	A	0.271795	0.0916031	3	13810670		JPN	1.01656	0.66-1.56	0.940243		0.687289	0.43-1.09	0.112913		0.696697	0.468825
rs2594215	G	A	0.0492228	0.0359897	3	127189935		JPN	0.526765	0.22-1.25	0.146606		1.22454	0.61-2.47	0.570871		0.901401	0.661706
rs11724809	G	A	0.376923	0.335878	4	4723984	STX18	JPN	1.17821	0.81-1.71	0.384577		0.843328	0.63-1.12	0.241413		0.821889	0.20684
rs2279604	G	A	0.4	0.245547	5	34687911	RAI14	JPN	0.933599	0.63-1.38	0.729096		1.01037	0.74-1.37	0.947468		0.913539	0.684819
rs7702104	A	G	0.251282	0.221939	5	34691121		JPN					1.16901	0.85-1.61	0.338703		0.338703
rs7380266	G	A	0.351282	0.295165	5	88912685		JPN	1.40671	0.94-2.11	0.0975509		0.98315	0.74-1.30	0.904743		0.877755	0.94701
rs4342357	A	G	0.353846	0.28117	5	88958521		JPN	0.705941	0.47-1.06	0.090923		1.06071	0.80-1.41	0.681732		0.666078	0.933248
rs4360073	C	T	0.351282	0.28117	5	88971075		JPN	0.710879	0.47-1.06	0.0975509		1.06071	0.80-1.41	0.681732		0.663909	0.937866
rs1022630	A	G	0.374359	0.229008	6	107189647		JPN	0.863181	0.56-1.32	0.497571		0.996128	0.72-1.37	0.980957		0.913225	0.440973
rs3127670	A	G	0.387179	0.278626	6	107196983		JPN	0.862476	0.57-1.30	0.476118		0.931115	0.70-1.24	0.62954		0.448921	0.701302
rs823422	C	T	0.458763	0.122137	8	16674096	LOC101929028	JPN	1.38424	0.93-2.06	0.108116		0.680243	0.45-1.02	0.0614828		0.930909	0.15859
rs1481045	C	T	0.189744	0.351145	8	71367006	LOC101926892	JPN	1.13597	0.70-1.85	0.609234		1.29017	0.98-1.69	0.0668985		0.0784964	1
rs1481046	G	T	0.392308	0.339286	8	71371902	LOC101926892	JPN	0.840005	0.56-1.25	0.392631		1.15577	0.87-1.53	0.308204		0.878454	0.203039
rs10813645	A	G	0.458763	0.296438	9	31811400		JPN	1.05013	0.69-1.60	0.820604		1.16456	0.87-1.55	0.298297		0.179343	0.930547
rs10511885	G	A	0.45641	0.304071	9	31831043		JPN	0.913496	0.60-1.40	0.678225		0.883289	0.67-1.17	0.389958		0.230678	0.86216
rs10511886	C	T	0.382051	0.383929	9	31836555	HMG23 pseudogene	JPN	0.956073	0.62-1.47	0.837194		1.1655	0.89-1.53	0.273938		0.454072	0.378958
rs7913069	T	C	0.0153846	0.128499	10	105714399	LOC102724351	JPN	2.28932	0.44-11.86	0.323734		0.949606	0.65-1.39	0.788442		0.381336	0.505539
rs11601352	A	G	0.0358974	0.0114504	11	249105	PSMD13/BET1L	JPN	0.824088	0.30-2.29	0.710516		1.57392	0.44-5.57	0.482057		0.482065	0.989324
rs17594372	A	G	0.184615	0.0394402	11	19803768	NAV2	JPN	0.774064	0.46-1.31	0.338883		1.15481	0.59-2.27	0.675772		0.725028	0.982228
rs2270451	C	T	0.14359	0.0419847	12	12849826	GPR19	JPN	1.17973	0.66-2.09	0.57261		1.45552	0.74-2.86	0.277187		0.261178	0.923641
rs10734854	G	A	0.274359	0.374046	12	12860157	LOC101929220	JPN	0.947353	0.61-1.46	0.80734		1.13789	0.87-1.49	0.349341		0.76244	0.999452
rs10845613	G	A	0.271795	0.42112	12	12860416	LOC101929220	JPN	1.01354	0.66-1.57	0.951655		0.934865	0.71-1.23	0.626205		0.547057	0.660691
rs2854603	G	C	0.0923077	0.133588	12	66225529	HMGA2		0.93781	0.48-1.85	0.853193		0.804002	0.55-1.18	0.269214		0.322331	0.708374
rs12423095	C	T	0.0179487	0.0470738	12	66291232	HMGA2		0.888734	0.25-3.21	0.857025		1.96112	1.03-3.72	0.0390032		0.471809	0.988888
rs2054547	T	C	0.14359	0.455243	12	66295103	HMGA2		1.15761	0.66-2.04	0.611621		0.946559	0.73-1.23	0.682692		0.563549	0.595544
rs1563834	A	G	0.14359	0.431298	12	66298031	HMGA2		1.15761	0.66-2.04	0.611621		0.964534	0.75-1.25	0.783452		0.736668	0.850292
rs2172873	T	C	0.0487179	0.324427	12	103125690	PAH/IGF1	JPN	1.06743	0.43-2.63	0.887275		1.14824	0.87-1.51	0.321587		0.255203	0.990102
rs2226994	G	A	0.351282	0.48855	16	13664942	LOC101927287	JPN	1.67099	1.10-2.53	0.0154442		0.996577	0.76-1.31	0.980453		0.400626	0.0429218
rs12945400	T	C	0.0333333	0.0916031	17	73993640	TEN1	JPN	0.645922	0.22-1.89	0.425271		0.717101	0.44-1.16	0.172455		0.425286	0.982235
rs7342883	A	G	0.0410256	0.473214	17	74003846	EVPL	JPN	1.66562	0.62-4.46	0.310299		1.16378	0.89-1.53	0.272923		0.175556	0.707785
rs8066956	T	C	0.241026	0.0561224	17	80034443	FASN	WGHS/AUS	0.906686	0.59-1.38	0.650108		0.958056	0.53-1.74	0.888542		0.733646	0.80795
rs12949488	T	C	0.220513	0.368957	17	80034896			0.917074	0.59-1.43	0.703058		0.897695	0.67-1.20	0.45998		0.412675	0.75576
rs4246444	T	G	0.260309	0.228316	17	80038952	FASN	WGHS/AUS	0.840228	0.54-1.31	0.442774		0.804832	0.58-1.12	0.194741		0.211858	0.875724
rs6502051	A	C	0.463918	0.362245	17	80059332	CCDC57		1.07974	0.74-1.57	0.689952		0.812791	0.62-1.07	0.14321		0.106719	0.831579
rs6502057	A	G	0.448454	0.388041	17	80082060	CCDC57	WGHS/AUS	0.930034	0.63-1.36	0.710508		0.870364	0.67-1.14	0.310612		0.186345	0.557923
rs11077969	A	G	0.448454	0.417303	17	80085633	CCDC57	WGHS/AUS	0.930034	0.63-1.36	0.710508		0.875212	0.67-1.14	0.323441		0.192899	0.550064
rs7406163	C	T	0.451282	0.453704	17	80086389	CCDC57	WGHS/AUS	0.955421	0.65-1.40	0.81453		0.827198	0.64-1.08	0.157349		0.145553	0.715142
rs7221544	C	T	0.451282	0.454198	17	80087337	CCDC57	WGHS/AUS	0.955421	0.65-1.40	0.81453		0.8282	0.64-1.08	0.162192		0.179813	0.656423
rs8080423	G	A	0.451282	0.433504	17	80102279	CCDC57	WGHS/AUS	1.04666	0.72-1.53	0.81453		1.17667	0.90-1.54	0.23438		0.149579	0.704697
rs7502078	A	C	0.451282	0.408397	17	80131879	CCDC57	WGHS/AUS	0.955421	0.65-1.40	0.81453		0.868575	0.66-1.14	0.304602		0.187946	0.637492
rs4247357	A	C	0.453846	0.432398	17	80166989	CCDC57	WGHS/AUS	0.942846	0.65-1.38	0.760284		0.876564	0.67-1.15	0.345902		0.249173	0.511587
rs4789698	G	A	0.476923	0.306616	17	80179786			1.00558	0.69-1.47	0.977014		0.932822	0.70-1.24	0.632702		0.765521	0.240316
rs2301523	A	G	0.128205	0.211196	22	27062669	MIAT	JPN	0.598995	0.34-1.05	0.0734079		1.03361	0.76-1.41	0.835545		0.36774	0.0589164
rs6001794	T	G	0.24359	0.217557	22	40529415	TNRC6B	JPN	1.13042	0.71-1.79	0.602		1.00963	0.73-1.40	0.953944		0.783574	0.581873
rs11089974	T	C	0.24359	0.206107	22	40543608	TNRC6B	JPN	1.14656	0.72-1.83	0.567441		0.99102	0.71-1.39	0.958275		0.965872	0.301545
rs739182	T	G	0.361538	0.128499	22	40615276	TNRC6B	JPN	1.30529	0.87-1.97	0.203658		0.921236	0.62-1.36	0.681458		0.131946	0.863703
rs138039	A	G	0.369231	0.109415	22	40621288	TNRC6B	JPN	1.95534	1.30-2.94	0.00125204		0.884162	0.57-1.37	0.583451		0.214873	0.156151
rs12484776	G	A	0.225641	0.0877863	22	40652873	TNRC6B	JPN	1.2025	0.73-1.98	0.468513		1.04306	0.66-1.66	0.858343		0.669693	0.0796539
rs139909	C	T	0.312821	0.0839695	22	40697581	TNRC6B	JPN	1.73256	1.16-2.60	0.00785084		0.959392	0.59-1.56	0.866481		0.0849395	0.263893
rs2072858	C	T	0.371134	0.16285	22	40708679	TNRC6B	JPN	0.7327	0.48-1.11	0.139729		1.00653	0.72-1.41	0.97007		0.265234	0.34094
rs6001877	A	G	0.364103	0.136132	22	40712637	TNRC6B	JPN	0.780864	0.52-1.17	0.233014		1.18356	0.81-1.73	0.385059		0.202074	0.725978
