# Supplementary material for: Evaluation of GWAS candidate susceptibility loci for uterine leiomyoma in the multi-ethnic NIEHS uterine fibroid study
Source: Front Genet. 2015 Jul 14;6:241. doi: 10.3389/fgene.2015.00241 (PMC4501220; doi:10.3389/fgene.2015.00241)
Supplement: Supplementary file 3 [file Table3.XLS]

## Sheet: Table S3 meta-analysis
Table S3. Meta-analysis of risk for uterine leiomyoma in African American, European American and Japanese populations
			allelec		A1 allele frequencyd					meta-analysis (n=10,662)
SNPa	Chrb	position, bp	A1	A2	NIEHS EA AA (n=391) (n=525)		GWAS (JPN) (n=9,746)	gene/gene region		beta	SE	P	P-hete
rs4503307	1	80641525	C	T	0.04476	0.2343	0.095	HMGB1P18		0.148499	0.119754	0.214965	0.00816238
rs2501351	1	159816313	A	C	0.2954	0.3865	0.492	C1orf204		0.180144	0.131467	0.170603	0.043567
rs991964	2	59282591	A	G	0.4575	0.1648	0.329	LINC01122		0.161761	0.0663492	0.014768	0.0441178
rs4233974	2	59295043	C	T	0.399	0.1238	0.339	LINC01122		0.132759	0.0723327	0.0664466	0.0201695
rs4954368	2	137757933	C	T	0.2923	0.379	0.195	THSD7B		-0.0979334	0.108324	0.365954	0.000315355
rs4525847	3	13810670	C	A	0.2506	0.09333	0.094			-0.12138	0.145191	0.403154	0.292541
rs2594215	3	127189935	G	A	0.04884	0.03668	0.12			0.125048	0.131273	0.340804	0.0051703
rs11724809	4	4723984	G	A	0.3887	0.3286	0.058	STX18		0.0795319	0.15203	0.600882	0.000124089
rs2279604	5	34687911	G	A	0.4003	0.2562	0.545	RAI14		0.105124	0.0791627	0.184196	0.00414694
rs7702104	5	34691121	A	G	0.2621	0.2319	0.545			0.158899	0.114192	0.164072	0.671883
rs7380266	5	88912685	G	A	0.3338	0.2962	0.58			-0.0229041	0.0897923	0.798663	0.000360203
rs4342357	5	88958521	A	G	0.3346	0.281	0.588			-0.0222911	0.096652	0.8176	8.91541e-05
rs4360073	5	88971075	C	T	0.3325	0.2819	0.598			-0.0263615	0.0979268	0.787779	6.87797e-05
rs1022630	6	107189647	A	G	0.3692	0.2276	0.296			-0.0407112	0.114953	0.723222	0.94162
rs3127670	6	107196983	A	G	0.3821	0.2714	0.3			-0.0919114	0.110411	0.405157	0.672647
rs823422	8	16674096	C	T	0.4615	0.1152	0.503	LOC101929028		-0.10367	0.0866599	0.231584	0.00503579
rs1481045	8	71367006	C	T	0.1867	0.3588	0.415	LOC101926892		0.0595501	0.110713	0.590661	0.48996
rs1481046	8	71371902	G	T	0.3974	0.3597	0.415	LOC101926892		-0.0226856	0.082952	0.784485	0.0017132
rs10813645	9	31811400	A	G	0.4704	0.2914	0.67			-0.0980798	0.108191	0.364648	0.975127
rs10511885	9	31831043	G	A	0.4615	0.2981	0.67			-0.0764406	0.107369	0.476499	0.758112
rs10511886	9	31836555	C	T	0.3772	0.3731	0.763	HMG23 pseudogene		0.035463	0.103845	0.732729	3.62471e-05
rs7913069	10	105714399	T	C	0.01918	0.1343	0.086	LOC102724351		0.202989	0.181883	0.264405	0.673209
rs11601352	11	249105	A	G	0.0422	0.01619	0.055	PSMD13/BET1L		0.383929	0.135877	0.00471985	0.0669908
rs17594372	11	19803768	A	G	0.1752	0.04571	0.231	NAV2		0.136658	0.313058	0.662454	0.0796692
rs2270451	12	12849826	C	T	0.124	0.03524	0.196	GPR19		-0.0325248	0.138321	0.8141	0.000220428
rs10734854	12	12860157	G	A	0.2609	0.3733	0.802	LOC101929220		0.0664261	0.0938165	0.478919	0.00321739
rs10845613	12	12860416	G	A	0.259	0.42	0.199	LOC101929220		-0.0728399	0.111529	0.513689	0.587258
rs2854603	12	66225529	G	C	0.0844	0.1305		HMGA2		-0.150439	0.166032	0.36489	0.747175
rs12423095	12	66291232	C	T	0.01279	0.04381		HMGA2		-0.424692	0.323541	0.189304	0.579614
rs2054547	12	66295103	T	C	0.1362	0.4579		HMGA2		-0.0672249	0.116437	0.563702	0.737766
rs1563834	12	66298031	A	G	0.1355	0.4248		HMGA2		-0.112436	0.116895	0.336119	0.885939
rs2172873	12	103125690	T	C	0.0601	0.3219	0.203	PAH/IGF1		0.164661	0.0653619	0.0117613	0.102712
rs2226994	16	13664942	G	A	0.367	0.4914	0.772	LOC101927287		0.12541	0.0632066	0.0472418	0.0623659
rs12945400	17	73993640	T	C	0.04103	0.1	0.005	TEN1		0.361014	0.191498	0.0594018	0.989081
rs7342883	17	74003846	A	G	0.04987	0.4771	0.005	EVPL		0.112733	0.132725	0.395672	0.431591
rs8066956	17	80034443	T	C	0.2379	0.06107		FASN		0.076713	0.169097	0.650071	0.266716
rs12949488	17	80034896	T	C	0.2315	0.3781				0.146219	0.112945	0.195456	0.827143
rs4246444	17	80038952	T	G	0.2859	0.2256		FASN		0.100609	0.156029	0.519049	0.187959
rs6502051	17	80059332	A	C	0.4808	0.3826		CCDC57		0.227512	0.104394	0.0293055	0.29885
rs6502057	17	80082060	A	G	0.4602	0.4027		CCDC57		0.160553	0.0999932	0.108353	0.453977
rs11077969	17	80085633	A	G	0.4615	0.4305		CCDC57		0.15085	0.0989004	0.127192	0.586612
rs7406163	17	80086389	C	T	0.4629	0.4674		CCDC57		0.144969	0.0988425	0.142467	0.549611
rs7221544	17	80087337	C	T	0.4629	0.4657		CCDC57		0.131963	0.0986502	0.181	0.643079
rs8080423	17	80102279	G	A	0.4629	0.4455		CCDC57		0.137165	0.0993149	0.167243	0.602693
rs7502078	17	80131879	A	C	0.4629	0.4181		CCDC57		0.120053	0.0993211	0.226765	0.731334
rs4247357	17	80166989	A	C	0.4642	0.4436		CCDC57		0.127078	0.099627	0.202119	0.590779
rs4789698	17	80179786	G	A	0.4885	0.3019		CCDC57 upstream		-0.0859001	0.10255	0.402231	0.990429
rs2301523	22	27062669	A	G	0.1304	0.1971	0.067	MIAT		-0.190334	0.131342	0.147296	0.00580315
rs6001794	22	40529415	T	G	0.2123	0.219	0.358	TNRC6B		-0.206096	0.0390248	1.28372e-07	0.291568
rs11089974	22	40543608	T	C	0.2161	0.2067	0.365	TNRC6B		-0.185166	0.0320443	7.53946e-09	0.363961
rs739182	22	40615276	T	G	0.3376	0.1219	0.488	TNRC6B		-0.166116	0.0265027	3.65995e-10	0.52914
rs138039	22	40621288	A	G	0.4003	0.1095	0.51	TNRC6B		-0.0913617	0.0724859	0.207523	0.0146415
rs12484776	22	40652873	G	A	0.2084	0.08857	0.381	TNRC6B		-0.20385	0.0296024	5.72779e-12	0.587459
rs139909	22	40697581	C	T	0.3312	0.08571	0.493	TNRC6B		0.143998	0.129926	0.26773	0.799178
rs2072858	22	40708679	C	T	0.3449	0.159	0.489	TNRC6B		-0.160881	0.0264186	1.13121e-09	0.630584
rs6001877	22	40712637	A	G	0.3389	0.1295	0.49	TNRC6B		-0.227131	0.124418	0.0679183	0.959267
